# Supplementary material for: Impact of control selection strategies on GWAS results: a study of prostate cancer in the UK Biobank
Source: Brief Bioinform. 2026 Mar 9;27(2):bbag102. doi: 10.1093/bib/bbag102 (PMC12971001; doi:10.1093/bib/bbag102)
Supplement: Supplementary_Tables_(2)_bbag102 [file supplementary_tables_(2)_bbag102.xlsx]

## Sheet: S1_GWAS_Loci_4 vs 5 times
Supplementary Table 1: GWAS locus analysis results under three control selection strategies. Results are shown for (S1) All controls, (S2) Match on 4 times, (S3) Match on 5 times, and (S4) Random on 4 times, and (S5) Random on 5 times
S1-All: CHR	BP	-log10(p)	Risk	Alternative	S2.Match_4times:	CHR	BP	-log10(p)	Risk	Alternative	S3. Match_5times:		BP	-log10(p)	Risk	Alternative	S4. Random_4times:	CHR	BP	-log10(p)	Risk	Alternative	S5. Random_5times:	CHR	BP	-log10(p)	Risk	Alternative	Not replicated in Contin's genome-wide significant
1	150979001	8.19659	C	T		1	204497048	15.3783	A	G		1	204497048	11.0061	A	G		1	204497048	11.0061	A	G		1	204497048	12.727	A	G	All controls -log10(p)
1	155007875	7.66018	T	C		2	43511034	9.9107	C	T		2	43511034	8.95678	C	T		2	43511034	8.95678	C	T		2	42845036	7.40586	C	A	6.36605
1	204497048	13.818	A	G		2	63050708	17.0762	G	C		2	63050708	15.8227	G	C		2	63050708	15.8227	G	C		2	43511034	9.36541	C	T
2	20729307	7.46452	C	T		2	63969258	8.29686	T	A		2	85561052	7.94219	A	T		2	85561052	7.94219	A	T		2	63050708	16.544	G	C
2	43511034	12.1297	C	T		2	85585623	9.66276	C	T		2	172442998	19.1245	G	A		2	172442998	19.1245	G	A		2	85561052	9.14918	A	T
2	63050708	19.4856	G	C		2	172442998	19.4313	G	A		2	241212376	7.80017	G	C		2	241212376	7.80017	G	C		2	172442998	20.321	G	A
2	85561052	11.5779	A	T		2	237482096	9.42644	T	G		3	87172220	12.7784	T	C		3	87172220	12.7784	T	C		2	241217826	7.75583	A	G
2	172442998	22.9283	G	A		3	87149381	18.0059	A	G		3	113581336	8.91544	T	A		3	113581336	8.91544	T	A		3	87143628	14.1696	C	G
2	237482096	9.11437	T	G		3	128179658	9.44421	C	A		3	128272306	9.6206	A	C		3	128272306	9.6206	A	C		3	113581336	9.40871	T	A
2	241217826	7.85637	A	G		3	170365841	22.0596	G	C		3	170356729	19.5094	C	G		3	170356729	19.5094	C	G		3	128272306	9.99662	A	C
3	87218270	18.0271	A	AT		4	73621117	8.75961	G	A		4	73621117	8.29369	G	A		4	73621117	8.29369	G	A		3	170356729	20.3896	C	G
3	113581336	9.82509	T	A		4	94623567	12.2428	G	A		4	94623567	9.06637	G	A		4	94623567	9.06637	G	A		4	73621117	9.06764	G	A
3	128179658	10.3974	C	A		4	105140377	17.6138	A	C		4	105202425	17.7849	C	G		4	105202425	17.7849	C	G		4	94623567	9.78986	G	A
3	170356729	24.5581	C	G		5	1279913	19.909	A	G		5	1279913	22.4555	A	G		5	1279913	22.4555	A	G		4	105202425	20.3966	C	G
4	73621117	10.7807	G	A		5	1891707	17.3806	G	A		5	1891060	16.4312	G	C		5	1891060	16.4312	G	C		5	1279913	20.7051	A	G
4	94623567	14.3002	G	A		6	31112964	8.8832	G	A		6	31109201	9.46969	G	C		6	31109201	9.46969	G	C		5	1891707	17.9316	G	A
4	105144151	20.9686	G	C		6	41580802	12.1913	G	C		6	41567641	11.8355	G	A		6	41567641	11.8355	G	A		6	31107845	9.20022	C	T
5	1279913	24.6097	A	G		6	116881312	16.9919	A	C		6	116907127	18.4113	AT	A		6	116907127	18.4113	AT	A		6	41567641	13.226	G	A
5	1891707	23.2411	G	A		6	160160511	30.0995	TG	T		6	160160511	34.3195	TG	T		6	160160511	34.3195	TG	T		6	116907127	20.2748	AT	A
5	134522415	7.91957	T	TTG		7	27936944	15.2736	A	G		7	27936300	14.3134	C	G		7	27936300	14.3134	C	G		6	160160511	33.6003	TG	T
6	31112694	9.59567	C	T		7	98144500	14.5761	A	C		7	47455361	7.47802	A	G		7	47455361	7.47802	A	G		7	27936944	16.3034	A	G
6	32667852	8.1012	A	G		8	23665232	21.5887	A	G		7	98144500	10.4205	A	C		7	98144500	10.4205	A	C		7	47455361	7.45081	A	G
6	41580802	14.3406	G	C		8	127518371	72.5043	G	A		8	23668030	23.1925	T	C		8	23668030	23.1925	T	C		7	98144500	11.5401	A	C
6	116907127	20.7849	AT	A		10	46098665	18.7329	C	CA		8	127064901	66.1049	A	G		8	127064901	66.1049	A	G		8	23665232	23.0809	A	G
6	160160511	37.6343	TG	T		10	103908421	9.85689	CTT	C		9	107434459	8.27151	T	C		9	107434459	8.27151	T	C		8	115326036	7.69024	C	T	6.25953
7	27936944	18.1336	A	G		10	121038900	10.1067	G	A		10	46099199	18.577	C	A		10	46099199	18.577	C	A		8	127064901	68.7694	A	G
7	47455361	8.05457	A	G		10	125008517	10.1343	A	G		10	103908421	7.90878	CTT	C		10	103908421	7.90878	CTT	C		9	107434459	8.71129	T	C
7	98144500	14.5347	A	C		11	2212255	24.2996	G	C		11	2207388	28.0395	C	T		11	2207388	28.0395	C	T		10	46099199	20.29	C	A
8	23665232	26.9216	A	G		11	69236512	45.5353	T	A		11	69236512	42.2809	T	A		11	69236512	42.2809	T	A		10	103908421	9.44594	CTT	C
8	127516190	82.3384	C	G		11	102530930	11.9599	C	T		11	102530930	7.6893	C	T		11	102530930	7.6893	C	T		10	121038900	7.58591	G	A
9	107518961	7.77216	A	T		11	125274530	9.20496	G	A		11	125274530	9.99192	G	A		11	125274530	9.99192	G	A		10	125008517	8.11435	A	G
10	46098665	22.6708	C	CA		12	52915148	14.5207	A	C		12	52918828	19.7066	T	C		12	52918828	19.7066	T	C		11	2207388	28.1112	C	T
10	103908421	11.0862	CTT	C		14	52956335	8.55408	G	A		17	7913036	8.77875	G	T		17	7913036	8.77875	G	T		11	69236512	43.0839	T	A
10	121038900	10.5872	G	A		17	714799	8.10806	G	G		17	37739961	52.1261	T	A		17	37739961	52.1261	T	A		11	102530930	8.29871	C	T
10	125008517	10.3733	A	G		17	7913036	13.0905	G	T		17	48654889	12.7473	T	C		17	48654889	12.7473	T	C		11	108532301	7.44323	A	C	6.03917
11	2211394	33.7361	C	T		17	37743574	50.8383	G	A		17	71120794	30.0533	G	A		17	71120794	30.0533	G	A		11	125274530	10.2169	G	A
11	62140968	8.43284	C	T		17	48612699	18.2012	G	AGAGAGC		18	79013973	8.13164	T	C		18	79013973	8.13164	T	C		12	52918828	20.0176	T	C
11	69236512	53.9134	T	A		17	71108797	30.6192	G	A		19	38244973	14.6717	T	C		19	38244973	14.6717	T	C		13	73139310	7.50198	A	G
11	102530930	10.9253	C	T		19	38250285	16.2049	G	C		19	41512814	7.67305	G	A		19	41512814	7.67305	G	A		17	7913036	9.80144	G	T
11	125274530	10.7726	G	A		19	50862184	35.1562	G	C		19	50862184	36.0002	T	C		19	50862184	36.0002	T	C		17	37739961	53.9578	T	A
12	49282227	10.0197	C	T		20	63625490	9.45837	G	G		20	63625490	9.95756	A	G		20	63625490	9.95756	A	G		17	48654889	13.0941	T	C
12	52918828	19.567	T	C		21	41520129	10.2822	G	G		21	41499618	8.37403	AT	A		21	41499618	8.37403	AT	A		17	71120794	30.5374	G	A
12	114212690	8.43508	T	C		22	43104206	22.0853	G	G		22	43104206	21.6411	T	G		22	43104206	21.6411	T	G		18	79013973	8.18927	T	C	6.76932
12	132491403	8.64233	A	G																				19	38244973	15.8102	T	C
13	73142180	9.6234	G	T																				19	41512814	8.03401	G	A
14	37304900	7.57994	A	G																				19	50862184	39.5259	T	C
14	52899234	8.87806	C	T																				20	63625490	9.84079	A	G
14	70309075	7.40526	C	T																				21	41499618	8.43684	AT	A
17	715725	7.84972	C	T																				22	43104206	22.4628	T	G
17	7913036	13.7424	G	T
17	37743574	63.037	G	A	N=60					N=43						N = 43						N = 43					N =	49	N=4
17	48728343	43.55	T	C
17	71108797	34.0945	G	A
19	38250285	17.9541	T	C
19	41512814	8.23795	G	A
19	50862184	42.8102	T	C
20	63625490	10.6522	A	G
21	41520129	9.83413	A	G
22	28695868	7.48132	A	AG
22	43104206	26.2804	T	G

## Sheet: S2_Unique_loci
Supplementary Table 2: Unique and overlapping GWAS loci across different control selection strategies.
Chr	Unique loci/locus:	All_only	Match_only	Random_only	All overlapped
1		2			1
2		2	1		5
3					3
4					3
5		1			2
6		1			4
7					2
8					2
9
10					2
11		1			4
12		3			1
13		1
14		2
15
16
17					4
18				1
19		1			2
20					1
21					1
22		1			1
	Total:	15	1	1	38

## Sheet: S3_Overlap_loci
Supplementary Table 3: Pairwise overlaps of GWAS loci across control selection strategies (S1: All , S2: Match, S3: Random).
Overlapped loci/locus:	Chr	S1-2	S2-3	S1-3
	1	1	1	1
	2	5	5	5
	3	3	3	4
	4	3	3	3
	5	2	2	2
	6	4	4	4
	7	2	2	3
	8	2	2	2
	9			1
	10	4	2	2
	11	4	4	4
	12	1	1	1
	13
	14	1
	15
	16
	17	5	4	4
	18
	19	2	2	3
	20	1	1	1
	21	1	1	1
	22	1	1	1
Total:		42	38	42

## Sheet: S4_Random10times on Chr8
Supplementary Table 4: Chromosome 8 GWAS locus analysis results with 10 times random selection
	CHR	BP	All controls -log10(p) : 6.2593	Risk	Alternative	Not replicated in Conti's genome-wide significant loci			CHR	BP	-log10(p)	Risk	Alternative
Random 5 times	8	23665232	23.0809	A	G			All controls	8	23665232	26.9216	A	G
random seed 42	8	115326036	7.69024	C	T	All controls -log10(p) : 6.2593			8	127516190	82.3384	C	G
	8	127064901	68.7694	A	G
Random 4 times	8	23668030	23.1925	T	C			Match 4 times	8	23665232	21.5887	A	G
random seed 42	8	127064901	66.1049	A	G				8	127518371	72.5043	G	A
Random 4 times								Match 5 times	8	23668030	23.1925	T	C
random seed 1	8	23665232	21.2306	A	G				8	127064901	66.1049	A	G
	8	115326036	8.28823	C	T	All controls -log10(p): 6.2593
	8	127064901	69.7638	A	G
random seed 2	8	23665232	20.0203	A	G
	8	127518371	75.3816	G	A
random seed 3	8	23665232	20.4022	A	G
	8	127516190	71.0343	C	G
random seed 4	8	23665232	19.9593	A	G
	8	26052640	7.53452	T	C	All controls -log10(p): 5.4782
	8	127519892	65.9482	C	T
random seed 5	8	23665232	22.6044	A	G
	8	115326036	7.87502	C	T	All controls -log10(p): 6.2593
	8	127516190	71.2117	C	G
random seed 6	8	23665232	21.5051	A	G
	8	127516190	65.8254	C	G
random seed 7	8	23665232	24.3099	A	G
	8	127064901	66.5161	A	G
random seed 8	8	23668030	25.2807	T	C
	8	127519892	64.5684	C	T
random seed 9	8	23665232	22.6574	A	G
	8	127064901	73.3519	A	G
random seed 10	8	23668030	20.5191	T	C
	8	127064901	68.0844	A	G

## Sheet: S5_Match2-10ratios
Supplementary Table 5: Genome-wide significan loci identified in a matched analysis for case-control ratios from 1:2 to 1:10
All_controls: N = 60					Match_2times: N=36							Match_3times: N=47 (3)						Match_4times: N=43 (1)						Match_5times: N=43 (1)						Match_6times: N=52 (1)						Match_7times: N=55 (2)						Match_8times: N=55 (1)						Match_9times: N=56
CHR	BP	-log10(p)	Risk	Alternative		CHR	BP	-log10(p)	Risk	Alternative		CHR	BP	-log10(p)	Risk	Alternative	Not in Conti loci	CHR	BP	-log10(p)	Risk	Alternative			BP	-log10(p)	Risk	Alternative		CHR	BP	-log10(p)	Risk	Alternative		CHR	BP	-log10(p)	Risk	Alternative		CHR	BP	-log10(p)	Risk	Alternative		CHR	BP
1	150979001	8.19659	C	T		1	204497048	15.3783	A	G		1	204497048	15.3783	A	G		1	204497048	15.3783	A	G		1	204497048	11.0061	A	G		1	150979001	8.65145	C	T		1	150979001	8.52131	C	T		1	150979001	8.52804	C	T		1	150979001
1	155007875	7.66018	T	C		2	43511034	10.1693	C	T		2	43511034	9.73975	C	T		2	43511034	9.9107	C	T		2	43511034	8.95678	C	T		1	204508849	15.6835	G	A		1	155007875	7.53095	T	C		1	155007875	7.82195	T	C		1	155007875
1	204497048	13.818	A	G		2	63050708	11.9047	G	C		2	63050708	16.6278	G	C	All controls -log10(p)	2	63050708	17.0762	G	C	All controls -log10(p)	2	63050708	15.8227	G	C		2	43511034	10.6991	C	T		1	204497048	14.8599	A	G		1	204497048	14.5937	A	G		1	204497048
2	20729307	7.46452	C	T		2	85585623	7.50255	C	T		2	63969258	7.32864	T	A	8.3391	2	63969258	8.29686	T	A	8.3391	2	85561052	7.94219	A	T		2	63050708	18.4016	G	C		2	43511034	10.7981	C	T		2	43511034	11.3958	C	T		2	43511034
2	43511034	12.1297	C	T		2	172442998	15.659	G	A		2	85585623	8.81171	C	T		2	85585623	9.66276	C	T		2	172442998	19.1245	G	A		2	63969258	8.09072	T	A	8.3391	2	63050708	18.6059	G	C		2	63050708	19.1386	G	C		2	63050708
2	63050708	19.4856	G	C		2	237482096	9.41291	T	G		2	172442998	17.6373	G	A		2	172442998	19.4313	G	A		2	241212376	7.80017	G	C		2	85561052	10.8987	A	T		2	63969258	8.23741	T	A	8.3391	2	85561052	11.5646	A	T		2	63969258
2	85561052	11.5779	A	T		3	87172220	11.8566	T	C		2	237482096	9.42992	T	G		2	237482096	9.42644	T	G		3	87172220	12.7784	T	C		2	172442998	20.7185	G	A		2	85561052	11.1066	A	T		2	172442998	23.0233	G	A		2	85561052
2	172442998	22.9283	G	A		3	128179658	8.20536	C	A		3	87149381	18.1327	A	G		3	87149381	18.0059	A	G		3	113581336	8.91544	T	A		2	237479030	9.19273	TA	T		2	172442998	21.9078	G	A		2	237482096	8.96443	T	G		2	172442998
2	237482096	9.11437	T	G		3	170374269	18.7902	C	A		3	128179658	8.63305	C	A		3	128179658	9.44421	C	A		3	128272306	9.6206	A	C		3	87149381	18.8665	A	G		2	237482096	8.88614	T	G		3	87149381	17.8005	A	G		2	237482096
2	241217826	7.85637	A	G		4	73621117	7.37501	G	A		3	170374269	20.7679	C	A		3	170365841	22.0596	G	C		3	170356729	19.5094	C	G		3	113581336	7.66584	T	A		3	87149381	18.3862	A	G		3	113581336	9.05926	T	A		3	87218270
3	87218270	18.0271	A	AT		4	94623567	10.5341	G	A		4	73621117	8.48118	G	A		4	73621117	8.75961	G	A		4	73621117	8.29369	G	A		3	128179658	10.9298	C	A		3	113581336	8.99413	T	A		3	128179658	10.5368	C	A		3	113581336
3	113581336	9.82509	T	A		4	105140377	13.3462	A	C		4	94623567	11.4348	G	A		4	94623567	12.2428	G	A		4	94623567	9.06637	G	A		3	170374269	22.7245	C	A		3	128179658	11.1172	C	A		3	170356729	24.0627	C	G		3	128179658
3	128179658	10.3974	C	A		5	1282299	15.933	A	G		4	105140377	14.7519	A	C		4	105140377	17.6138	A	C		4	105202425	17.7849	C	G		4	73621117	10.2281	G	A		3	170356729	24.0526	C	G		4	73621117	11.1416	G	A		3	170356729
3	170356729	24.5581	C	G		5	1891707	14.9579	G	A		5	1279913	18.1364	A	G		5	1279913	19.909	A	G		5	1279913	22.4555	A	G		4	94623567	14.3269	G	A		4	73621117	10.8743	G	A		4	94623567	14.6589	G	A		4	73621117
4	73621117	10.7807	G	A		6	41567641	12.1742	G	A		5	1891707	17.1016	G	A		5	1891707	17.3806	G	A		5	1891060	16.4312	G	C		4	105144151	20.1035	G	C		4	94623567	13.9973	G	A		4	105144151	20.7292	G	C		4	94623567
4	94623567	14.3002	G	A		6	116881312	13.9539	A	C		6	31109201	7.32576	G	C		6	31112964	8.8832	G	A		6	31109201	9.46969	G	C		5	1279913	23.3977	A	G		4	105144151	20.7831	G	C		5	1279913	23.9166	A	G		4	105144151
4	105144151	20.9686	G	C		6	160160511	22.7435	TG	T		6	41567641	11.4837	G	A		6	41580802	12.1913	G	C		6	41567641	11.8355	G	A		5	1891707	20.8897	G	A		5	1279913	24.0124	A	G		5	1891707	22.3231	G	A		5	1279913
5	1279913	24.6097	A	G		7	27936944	14.6777	A	G		6	116907127	14.9985	AT	A		6	116881312	16.9919	A	C		6	116907127	18.4113	AT	A		6	31112694	9.32235	C	T		5	1891707	21.2087	G	A		6	31112694	9.47102	C	T		5	1891707
5	1891707	23.2411	G	A		7	98144500	12.8575	A	C		6	160160511	27.7697	TG	T		6	160160511	30.0995	TG	T		6	160160511	34.3195	TG	T		6	32667852	8.37431	A	G		6	31112694	8.99101	C	T		6	32667852	8.55985	A	G		6	31112694
5	134522415	7.91957	T	TTG		8	23668030	18.9572	T	C		7	27936944	16.6179	A	G		7	27936944	15.2736	A	G		7	27936300	14.3134	C	G		6	41580802	13.5151	G	C		6	32667852	8.43521	A	G		6	41580802	14.077	G	C		6	32667852
6	31112694	9.59567	C	T		8	127519892	63.4333	C	T		7	98144500	13.247	A	C		7	98144500	14.5761	A	C		7	47455361	7.47802	A	G		6	116881312	18.7924	A	C		6	41580802	13.4922	G	C		6	116907127	18.8065	AT	A		6	41580802
6	32667852	8.1012	A	G		9	107389387	7.74632	G	A		8	23665232	20.2429	A	G		8	23665232	21.5887	A	G		7	98144500	10.4205	A	C		6	160160511	35.1501	TG	T		6	116907127	19.2976	AT	A		6	160160511	35.932	TG	T		6	116907127
6	41580802	14.3406	G	C		10	46099199	15.1557	C	A		8	127519892	68.3927	C	T		8	127518371	72.5043	G	A		8	23668030	23.1925	T	C		7	27936944	17.0302	A	G		6	160160511	35.9229	TG	T		7	27936944	16.9044	A	G		6	160160511
6	116907127	20.7849	AT	A		11	2212567	20.0523	G	A		9	107434459	7.40706	T	C		10	46098665	18.7329	C	CA		8	127064901	66.1049	A	G		7	98144500	15.2044	A	C		7	27936944	16.5494	A	G		7	98144500	14.3718	A	C		7	27936944
6	160160511	37.6343	TG	T		11	69236512	39.9872	T	A		10	46099199	16.564	C	A		10	103908421	9.85689	CTT	C		9	107434459	8.27151	T	C		8	23665232	24.708	A	G		7	98144500	14.2214	A	C		8	23665232	26.1752	A	G		7	47455361
7	27936944	18.1336	A	G		11	102530930	10.2078	C	T		10	103908421	9.63929	CTT	C		10	121038900	10.1067	G	A		10	46099199	18.577	C	A		8	127064901	75.9766	A	G		8	23665232	24.5953	A	G		8	127516190	80.4863	C	G		7	98144500
7	47455361	8.05457	A	G		12	49290089	8.77095	G	T		10	121038900	9.4337	G	A		10	125008517	10.1343	A	G		10	103908421	7.90878	CTT	C		9	107518961	7.39063	A	T		8	127064901	76.8106	A	G		9	107518961	8.07278	A	T		8	23665232
7	98144500	14.5347	A	C		12	52918828	13.3956	T	C		10	125008517	8.66221	A	G		11	2212255	24.2996	G	C		11	2207388	28.0395	C	T		10	46099199	19.0634	C	A		9	107518961	7.55823	A	T		10	46098665	21.8768	C	CA		8	127064901
8	23665232	26.9216	A	G		17	7921356	10.6111	A	G		11	2211394	22.2475	C	T		11	69236512	45.5353	T	A		11	69236512	42.2809	T	A		10	103908421	10.1926	CTT	C		10	46098665	20.2526	C	CA		10	103908421	10.039	CTT	C		9	107518961
8	127516190	82.3384	C	G		17	37743574	44.6279	G	A		11	69236512	42.2773	T	A		11	102530930	11.9599	C	T		11	102530930	7.6893	C	T		10	121038900	11.7364	G	A		10	103908421	9.41469	CTT	C		10	121038900	11.029	G	A		10	46098665
9	107518961	7.77216	A	T		17	48168138	10.4772	A	G		11	102530930	10.9996	C	T		11	125274530	9.20496	G	A		11	125274530	9.99192	G	A		10	125008517	10.197	A	G		10	121038900	11.399	G	A		10	125008517	10.1582	A	G		10	103908421
10	46098665	22.6708	C	CA		17	49398679	11.4497	AT	A		11	125274530	8.25692	G	A		12	52915148	14.5207	A	C		12	52918828	19.7066	T	C		11	2207388	30.1563	C	T		10	125008517	9.62988	A	G		11	2212255	33.9125	G	C		10	121038900
10	103908421	11.0862	CTT	C		17	71108797	29.0837	G	A		12	49282227	7.33106	C	T		14	52956335	8.55408	G	A		17	7913036	8.77875	G	T		11	62140968	7.70822	C	T		11	2212567	33.2026	G	A		11	62140968	8.21462	C	T		10	125008517
10	121038900	10.5872	G	A		19	38250285	13.5788	T	C		12	52923037	13.5703	A	G		17	714799	8.10806	G	G		17	37739961	52.1261	T	A		11	69236512	49.1443	T	A		11	62140968	8.21313	C	T		11	69236512	51.4491	T	A		11	2211394
10	125008517	10.3733	A	G		19	50862184	31.1217	T	C		12	89742148	7.57678	C	T	6.7795	17	7913036	13.0905	G	T		17	48654889	12.7473	T	C		11	102530930	10.8052	C	T		11	69236512	50.85	T	A		11	102530930	10.886	C	T		11	62140968
11	2211394	33.7361	C	T		22	43104206	19.7589	T	G		12	132491403	7.72158	A	G		17	37743574	50.8383	G	A		17	71120794	30.0533	G	A		11	125274530	10.863	G	A		11	102530930	10.5417	C	T		11	125274530	11.0324	G	A		11	69236512
11	62140968	8.43284	C	T								14	52956335	7.42837	G	A		17	48612699	18.2012	G	AGAGAGC		18	79013973	8.13164	T	C	6.7693	12	49281077	7.67797	C	T		11	125274530	10.7523	G	A		12	49282227	9.24441	C	T		11	102530930
11	69236512	53.9134	T	A								17	695000	8.6305	C	T	7.6972	17	71108797	30.6192	G	A		19	38244973	14.6717	T	C		12	52918828	15.9823	T	C		12	49282227	8.08485	C	T		12	52918828	17.7324	T	C		11	125274530
11	102530930	10.9253	C	T								17	7921356	12.4884	A	G		19	38250285	16.2049	G	C		19	41512814	7.67305	G	A		13	73142180	8.02658	G	T		12	52918828	16.36	T	C		12	132491403	7.71406	A	G		12	49282227
11	125274530	10.7726	G	A								17	37743574	46.9917	G	A		19	50862184	35.1562	G	C		19	50862184	36.0002	T	C		14	37304900	7.6662	A	G		12	132491403	7.41532	A	G		13	73142180	8.56668	G	T		12	52918828
12	49282227	10.0197	C	T								17	48612699	17.11	A	AGAGAGC		20	63625490	9.45837	G	G		20	63625490	9.95756	A	G		14	52956335	8.05098	G	A		13	73141204	8.60087	C	G		14	37292071	7.54347	A	G		12	132491403
12	52918828	19.567	T	C								17	71110601	30.828	C	T		21	41520129	10.2822	G	G		21	41499618	8.37403	AT	A		17	714799	7.60168	A	G		14	37292071	7.49687	A	G		14	52899234	8.18637	C	T		13	73142180
12	114212690	8.43508	T	C								19	38250285	14.9117	T	C		22	43104206	22.0853	G	G		22	43104206	21.6411	T	G		17	7913036	13.4795	G	T		14	52899234	8.0144	C	T		14	70309075	7.36116	C	T		14	37304900
12	132491403	8.64233	A	G								19	50862184	35.0239	T	C														17	37743574	57.1964	G	A		17	714799	7.48379	A	G		17	715725	7.636	C	T		14	52899234
13	73142180	9.6234	G	T								20	63625490	9.59973	A	G														17	48612699	18.8338	A	AGAGAGC		17	7913036	13.2909	G	T		17	7913036	13.8597	G	T		17	715725
14	37304900	7.57994	A	G								21	41520129	8.2567	A	G														17	71108797	33.0888	G	A		17	37743574	58.1132	G	A		17	37743574	60.5949	G	A		17	7913036
14	52899234	8.87806	C	T								22	43104206	20.9897	T	G														19	38250285	16.5846	T	C		17	48037384	19.6567	A	G	18.9344	17	48161373	22.4239	C	T	22.2852	17	37743574
14	70309075	7.40526	C	T																										19	41512814	7.34846	G	A		17	71121073	34.044	C	T		17	71120794	35.4438	G	A		17	48728343
17	715725	7.84972	C	T																										19	50862184	38.7738	T	C		19	38250285	16.7811	T	C		19	38250285	17.0097	T	C		17	71121073
17	7913036	13.7424	G	T																										20	63625490	10.0698	A	G		19	41512814	7.6535	G	A		19	41512814	7.82784	G	A		19	38250285
17	37743574	63.037	G	A																										21	41520129	10.8832	A	G		19	50862184	40.5618	T	C		19	50862184	41.2441	T	C		19	41512814
17	48728343	43.55	T	C																										22	43104206	25.7943	T	G		20	63625490	11.0191	A	G		20	63625490	10.6909	A	G		19	50862184
17	71108797	34.0945	G	A																																21	41520129	10.7218	A	G		21	41520129	10.3672	A	G		20	63625490
19	38250285	17.9541	T	C																																22	28707610	7.44269	C	T		22	28707610	7.73093	C	T		21	41520129
19	41512814	8.23795	G	A																																22	43104206	25.3663	T	G		22	43104206	26.2409	T	G		22	28695868
19	50862184	42.8102	T	C																																												22	43104206
20	63625490	10.6522	A	G
21	41520129	9.83413	A	G
22	28695868	7.48132	A	AG
22	43104206	26.2804	T	G
[truncated: 9 more columns]
